# Supplementary material for: Multi-Omics Analysis Reveals Age-Related Microbial and Metabolite Alterations in Non-Human Primates
Source: Microorganisms. 2023 Sep 26;11(10):2406. doi: 10.3390/microorganisms11102406 (PMC10609416; doi:10.3390/microorganisms11102406)
Supplement: Supplementary file 1 [file microorganisms-11-02406-s001.zip]

Archive with 1 entries (1 files):
- microorganisms-2621587-supplementary.pdf
